# Supplementary material for: Long-Term Evolution of Quality of Life and Symptoms Following Surgical Treatment for Endometriosis: Different Trajectories for Which Patients?
Source: J Clin Med. 2020 Jul 31;9(8):2461. doi: 10.3390/jcm9082461 (PMC7463511; doi:10.3390/jcm9082461)
Supplement: Supplementary file 1 [file jcm-09-02461-s001.zip]

Archive with 4 entries (4 files):
- 23042020_SFigure 1.pdf
- Supplemental table 1.docx
- Supplemental table 2.docx
- jcm-861530 suppl titles.docx
